# Supplementary material for: In vitro resynthesis of lichenization reveals the genetic background of symbiosis-specific fungal-algal interaction in Usnea hakonensis
Source: BMC Genomics. 2020 Sep 29;21:671. doi: 10.1186/s12864-020-07086-9 (PMC7526373; doi:10.1186/s12864-020-07086-9)
Supplement: Supplementary file 1 — Additional file 1: Table S1. The results of RNA-seq. Table S2 GO terms enriched (p-value < 0.01) among the fungal genes signifcantly up-regulated in the symbiotic states. Table S3 GO terms enriched (p-value < 0.01) among the fungal genes signifcantly down-regulated in the symbiotic states. Table S4 GO terms enriched (p-value < 0.01) among the algal genes signifcantly up-regulated in the symbiotic states. Table S5 GO terms enriched (p-value < 0.01) among the algal genes signifcantly down-regulated in the symbiotic states. [file 12864_2020_7086_MOESM1_ESM.xlsx]

## Sheet: Table S1
Table S1: The results of RNA-seq.
	Total numner of reads	Number of reads mapped to the genome
		U. hakonensis	(%)	Trebouxia sp.	(%)
Resynthesized thalli 1	119118914	67281614	56.4827	24239567	20.349
Resynthesized thalli 2	126331702	64856126	51.338	37410193	29.6127
Resynthesized thalli 3	121890284	61097919	50.1253	35775001	29.3502
total	367340900	193235659		97424761
Natural thalli 1	88004848	52907386	60.1187	23827071	27.0747
Natural thalli 2	100378832	62248502	62.0136	24367427	24.2755
Natural thalli 3	83765662	53621925	64.0142	17534161	20.9324
total	272149342	168777813		65728659
Fungal isolates 1	38253798	29881267	78.1132	-
Fungal isolates 2	27698854	21607126	78.0073	-
Fungal isolates 3	28707094	22357966	77.8831	-
total	94659746	73846359
Algal isolates 1	32719326	-		28860913	88.2075
Algal isolates 2	32711120	-		28831918	88.141
Algal isolates 3	29800098	-		26322272	88.3295
total	95230544			84015103
total # of reads used for the annotation		435859831		247168523

## Sheet: Table S2
Table S2 GO terms enriched (p-value < 0.01) among the fungal genes signifcantly up-regulated in the symbiotic states.
GO ID	Term	Annotated	Assigned	p-value
consistently up-regulated
GO:0055114	oxidation-reduction process	603	24	0.00046
GO:0000272	polysaccharide catabolic process	6	2	0.00566
up-regulated in resynthesized thalli
GO:0000272	polysaccharide catabolic process	6	4	3.9e-05
GO:0055114	oxidation-reduction process	603	44	5.2e-05
GO:0006508	proteolysis	169	16	5.7e-05
up-regulated in natural thalli
GO:0006412	translation	159	39	4.3e-05
GO:0055085	transmembrane transport	508	106	0.0028
GO:0016226	iron-sulfur cluster assembly	6	4	0.007
GO:0006855	drug transmembrane transport	6	4	0.007
GO:0055114	oxidation-reduction process	603	114	0.0079

## Sheet: Table S3
Table S3 GO terms enriched (p-value < 0.01) among the fungal genes signifcantly down-regulated in the symbiotic states.
GO ID	Term	Annotated	Assigned	p-value
consistently down-regulated
GO:0055114	oxidation-reduction process	603	67	3.4e-06
GO:0035434	copper ion transmembrane transport	5	3	0.0022
GO:0005980	glycogen catabolic process	2	2	0.0039
GO:0019629	propionate catabolic process, 2-methylcitrate cycle	2	2	0.0039
down-regulated in the resynthesized thalli
GO:0055114	oxidation-reduction process	603	95	0.00014
GO:0035434	copper ion transmembrane transport	5	4	0.00059
GO:0042128	nitrate assimilation	4	3	0.00448
GO:0030259	lipid glycosylation	4	3	0.00448
down-regulated in the natural thalli
GO:0055114	oxidation-reduction process	603	125	2.2e-06
GO:0071918	urea transmembrane transport	3	3	0.0025
GO:0006099	tricarboxylic acid cycle	18	7	0.0066
GO:0006816	calcium ion transport	9	5	0.0083
GO:0072488	ammonium transmembrane transport	4	3	0.0089

## Sheet: Table S4
Table S4 GO terms enriched (p-value < 0.01) among the algal genes signifcantly up-regulated in the symbiotic states.
GO ID	Term	Annotated	Assigned	p-value
consistently up-regulated
GO:0006412	translation	201	26	1.4e-16
up-regulated in resynthesized thalli
GO:0006412	translation	201	26	1e-11
up-regulated in natural thalli
GO:0006412	translation	201	77	7.4e-21
GO:0006633	fatty acid biosynthetic process	17	11	1.2e-05
GO:0045454	cell redox homeostasis	66	24	8e-05
GO:0006414	translational elongation	17	9	0.0013
GO:0055114	oxidation-reduction process	459	108	0.0016
GO:0016226	iron-sulfur cluster assembly	11	6	0.0046
GO:0006629	lipid metabolic process	171	52	0.0053

## Sheet: Table S5
Table S5 GO terms enriched (p-value < 0.01) among the algal genes signifcantly down-regulated in the symbiotic states.
GO ID	Term	Annotated	Assigned	p-value
consistently down-regulated
GO:0009408	response to heat	4	3	1.6e-05
GO:0055085	transmembrane transport	280	17	0.00027
GO:0006457	protein folding	51	6	0.00079
GO:0008272	sulfate transport	6	2	0.0037
down-regulated in the resynthesized thalli
GO:0006457	protein folding	51	10	4.4e-05
GO:0009408	response to heat	4	3	9.5e-05
GO:0006508	proteolysis	192	15	0.0015
GO:0055085	transmembrane transport	280	20	0.003
GO:0042026	protein refolding	4	2	0.0049
down-regulated in the natural thalli
GO:0009765	photosynthesis, light harvesting	20	14	8.8e-11
GO:0055114	oxidation-reduction process	459	61	0.0024
GO:0009408	response to heat	4	3	0.0032
GO:0055085	transmembrane transport	280	39	0.0085
GO:0015976	carbon utilization	2	2	0.009
